# Supplementary material for: Three-dimensional motion analysis of pre- and postoperative thumb movement in trapeziometacarpal joint osteoarthritis—Comparison of arthrodesis and trapeziectomy with suspensionplasty
Source: PLoS One. 2024 May 16;19(5):e0302898. doi: 10.1371/journal.pone.0302898 (PMC11098354; doi:10.1371/journal.pone.0302898)
Supplement: S1 File — M: male; F: Female; VAS: Visual analogue scale; DASH: Disability of the Arm, Shoulder, and Hand score; MP: metacarpophalangeal; IP: interphalangeal; preop.: preoperation; AD: arthrodesis; TS: trapeziectomy with suspentionplasty; Flex: flexion; Ext: extension. (XLSX) [file pone.0302898.s001.xlsx]

## Sheet: Sheet1
	ID	Affected side	Sex	Age	Eaton stage	Pain at rest(VAS)	Pain on activity(VAS)	Grip strength	Key pinch	Tip pinch	DASH score	Kapandji score	IP Ext	IP Flex	MP Ext	MP Flex	Palmar abduction	Radial abduction
Healthy Volunteer	H0	R	F	51	-	0	0	25	7	7.2	0	10	20	50	25	60	55	60
	H1	R	M	51	-	0	0	60	12	12	0	10	20	55	10	65	60	60
	H2	R	F	60	-	0	0	29	8.6	7.4	0	10	25	50	0	60	50	55
	H3	R	F	52	-	0	0	35	8.2	6.8	0	10	10	75	10	40	75	70
	H4	R	F	29	-	0	0	24	6.8	7	0	10	25	60	0	60	60	60
	H5	R	F	38	-	0	0	34	8	7.8	0	10	10	55	20	50	60	70
	H6	R	F	42	-	0	0	19	5.6	4.6	0	10	5	80	20	75	65	70
	H7	R	F	59	-	0	0	22.5	7.4	5.8	0	10	5	60	0	60	60	70
	H8	R	F	53	-	0	0	25	7.2	5.4	0	10	25	70	10	60	55	55
	H9	L	F	51	-	0	0	24	6.2	6.2	0	10	25	60	25	60	50	50
	H10	L	M	51	-	0	0	54	12.2	10.6	0	10	25	70	20	65	50	60
	H11	L	F	60	-	0	0	24.5	7	6.8	0	10	20	50	20	55	50	60
	H12	L	F	52	-	0	0	32	7.4	5	0	10	10	75	25	45	70	55
	H13	L	F	29	-	0	0	25	6.8	6.8	0	10	20	65	0	60	65	70
	H14	L	F	38	-	0	0	34	8.2	6.8	0	10	0	45	15	40	60	65
	H15	L	F	42	-	0	0	18	3.8	2.4	0	10	10	80	5	70	70	70
	H16	L	F	59	-	0	0	23	6.8	5.8	0	10	5	65	10	60	60	60
	H17	L	F	53	-	0	0	24	8.4	7.8	0	10	10	70	20	65	55	50
AD(preop.)	ADpre0	R	F	58	3			22.5	5.2	1.8	50.86	10	15	65	5	48	38	55
	ADpre1	R	F	59	3	50	50		5	2.8	18.96	10	32	80	-5	70	45	45
	ADpre2	L	F	67	3	75	100	21	2.8	2	50.86	10	25	50	0	65	45	55
	ADpre3	L	F	75	4			9	2	1.2	35.3	10	18	45	45	40	37	20
	ADpre4	L	F	66	3	25	25	21	4	3	13.79	10	30	68	18	40	42	50
	ADpre5	L	M	78	2	65	100	40	12	8.6	21.55	10	0	30	0	45	35	35
	ADpre6	L	M	61	3	75	100	26	8.8	5.8	44.827	9	15	60	5	60	30	51
	ADpre7	R	F	73	3			6	3.4	3.8	37.93	8	7	55	0	25	33	25
	ADpre8	R	F	80	3		100	8	2.4	1.8	79.3	10	10	60	30	45	35	45
	ADpre9	L	F	69	3	48	59	3	2.4	0.6	49.138	7	30	30	20	40	40	40
	ADpre10	R	M	67	3			40	8	7	12.93	10	20	75	25	10	50	40
	ADpre11	R	F	61	3			8	3.4	2.8	36.21	10	0	50	0	50	65	60
	ADpre12	R	F	62	3	100	100	5	2.8	1	28.45	10	0	60	0	50	55	45
	ADpre13	L	F	76	3	0	63	23	7.8	4.4	14.65	10	20	70	0	30	55	60
AD(1 year)	AD1Y0	R	F	60	-	0	0	25	6.2	6.3	2	9	35	70	12	52	20	50
	AD1Y1	R	F	54	-	0	0	36	9.4	8.8	2.59	10	50	60	-5	70	60	55
	AD1Y2	L	F	59	-	0	25	41.5	9.2	9.8	6.03	9	40	60	25	60	45	54
	AD1Y3	L	F	60	-	0	0	14	5.6	5.4	7.75	9	18	40	32	50	37	20
	AD1Y4	L	F	68	-	0	0	28	6	4.4	6.89	10	30	80	0	38	32	60
	AD1Y5	L	M	76	-	0	60	37	10	7.2	7.759	7	15	55	0	46	55	60
	AD1Y6	L	M	67	-	0	52	24	7.8	6.8	7.759	9	20	65	15	65	45	55
	AD1Y7	R	F	79	-	0	39	22	6.2	6.8	38.8	8	10	60	20	20	45	55
	AD1Y8	R	F	62	-	50	60	9	3	2.4	52.586	10	25	65	20	55	40	65
	AD1Y9	L	F	74	-	21	29	5	2.3	1.6	33.62	10	30	40	5	45	30	40
	AD1Y10	R	M	81	-	0	0	36	8.9	6.8	21.55	5	0	80	25	15	55	30
	AD1Y11	R	F	70	-	20	50	4.5	4.4	4.2	19.828	10	30	40	10	65	60	50
	AD1Y12	R	F	68	-	13	21	13.8	4.6	4.6	19.828	10	10	60	20	56	60	58
	AD1Y13	L	F	62	-	0	58	32	7.8	4.2	0	9	20	70	10	30	40	35
TS(preop.)	TSpre0	R	F	65	3	50	75	20.5	7	4	15.5	10	25	45	0	68	50	47
	TSpre1	L	F	75	3	75	75	7	2.2	1.6	55.17	10	17	65	15	58	45	50
	TSpre2	L	F	74	4	50	100	11	6	4	53.4	10	16	58	-3	55	35	40
	TSpre3	R	F	83	3	41	46	24	4	4	55.172	10	10	52	20	42	40	38
	TSpre4	R	F	77	3	90	100	22	4.8	6	22.41	10	18	65	10	50	40	45
	TSpre5	R	F	73	3	6	100	18	4.2	4		10	20	75	25	40	55	15
	TSpre6	R	F	83	3			17	6	4	37.07	10	20	70	0	40	25	38
	TSpre7	L	F	62	4	40	70	19	4.2	4	52.586	10	0	65	20	50	50	50
	TSpre8	R	F	75	3		41	8	3.1	2.8	41.379	10	35	55	25	50	35	46
TS(1 year)	TS1Y0	R	F	63	-	0	0	21	5.2	4.4	12.06	10	15	52	5	52	35	60
	TS1Y1	L	F	66	-	12	38	16	2.8	3.2	41.379	10	20	70	20	30	55	65
	TS1Y2	L	F	76	-	0	20	14	6.2	4	23.2758	10	10	50	-20	40	50	45
	TS1Y3	R	F	75	-	50	75	14	4.2	3.2	51.73	10	25	50	20	40	50	60
	TS1Y4	R	F	84	-	0	0	15	5.8	4.4	6.9	10	25	62	10	52	60	70
	TS1Y5	R	F	78	-	0	0	13	3.8	2.4	9.48	10	0	70	20	60	40	60
	TS1Y6	R	F	74	-	0	0	23	5.8	5.4	0	10	20	60	20	30	58	60
	TS1Y7	L	F	84	-			16	4	2.8	86.207	8	5	50	15	50	30	25
	TS1Y8	R	F	63	-	0	0	10	4.2	3	32.759	10	30	50	35	35	50	45
