# Supplementary material for: Three-dimensional motion analysis of pre- and postoperative thumb movement in trapeziometacarpal joint osteoarthritis—Comparison of arthrodesis and trapeziectomy with suspensionplasty
Source: PLoS One. 2024 May 16;19(5):e0302898. doi: 10.1371/journal.pone.0302898 (PMC11098354; doi:10.1371/journal.pone.0302898)
Supplement: S2 File — M: male; F: Female; MP: metacarpophalangeal; IP: interphalangeal; TMC: trapeziometacarpal; 1st MC: first metacarpal bone; preop.: preoperation; AD: arthrodesis; TS: trapeziectomy with suspentionplasty; Flex: flexion; Ext: extension; Abd: abduction; Add: adduction; Pro: pronation; Sup: supination; Path length: the length of thumb tip trajectory path; Area: the area enclosed by the perimeter path of the thumb tip. (XLSX) [file pone.0302898.s002.xlsx]

## Sheet: Sheet1
	ID	Affected side	Sex	Age	1st MC Ext/Flex	1st MC Abd/Add	1st MC Pro/Aup	MP Ext/Flex	MP Abd/Add	MP Pro/Sup	IP Ext/Flex	Path length	Area	Palm width	Path length/Palm width	Area/(Palm width)^2
Healthy Volunteer	H0	R	F	51	45.6655	27.8871	50.7573	87.4748	35.7035	22.7736	42.8912	0.334	0.0075	78	4.28205	1.23274
	H1	R	M	51	59.2336	41.0276	57.4809	60.506	39.1417	28.9498	66.6703	0.401	0.0101	93	4.31183	1.16777
	H2	R	F	60	45.7292	39.3956	56.1663	65.5507	30.2748	21.42	61.7832	0.313	0.0052	77	4.06494	0.877045
	H3	R	F	52	45.6547	46.9627	39.1801	54.0152	26.3887	34.8781	46.906	0.307	0.0055	83	3.6988	0.798374
	H4	R	F	29	69.8083	55.2729	75.7368	51.8649	41.6177	47.3359	61.0463	0.373	0.0084	78	4.78205	1.38067
	H5	R	F	38	43.19	51.1221	40.8667	55.949	47.7794	24.0908	54.0411	0.386	0.0078	78	4.94872	1.28205
	H6	R	F	42	68.3621	42.9356	75.6327	69.2281	62.613	37.3838	39.7185	0.338	0.0088	73	4.63014	1.65134
	H7	R	F	59	55.6994	45.5635	65.0927	70.0374	35.3048	33.3894	56.8913	0.392	0.008	78	5.02564	1.31492
	H8	R	F	53	32.4029	42.5516	31.1723	65.1347	43.5969	29.6027	70.3571	0.324	0.0055	81	4	0.838287
	H9	L	F	51	45.7284	29.5108	49.2501	80.0635	31.1675	28.3528	53.8946	0.353	0.0076	75	4.70667	1.35111
	H10	L	M	51	38.6706	40.6021	59.0804	61.2482	36.4319	29.8064	64.9609	0.393	0.0087	92	4.27174	1.02788
	H11	L	F	60	45.9981	32.7362	57.255	91.6541	41.1703	25.9261	70.6583	0.359	0.008	77	4.66234	1.3493
	H12	L	F	52	40.8388	34.7738	31.1793	84.7385	30.1521	33.7972	47.4239	0.357	0.008	82	4.35366	1.18977
	H13	L	F	29	65.9585	52.2897	72.1858	56.7671	47.5253	50.8446	70.2035	0.307	0.0043	78	3.9359	0.706772
	H14	L	F	38	48.3937	54.2594	48.2101	46.2812	35.4377	26.6388	54.2148	0.389	0.0088	78	4.98718	1.44642
	H15	L	F	42	64.2761	53.5797	65.2982	60.2453	52.3056	29.3684	18.4678	0.364	0.0094	71	5.12676	1.86471
	H16	L	F	59	42.4853	48.9156	43.2148	77.2368	33.0808	32.0943	68.1623	0.403	0.0085	78	5.16667	1.39711
	H17	L	F	53	42.7955	37.2736	45.6675	68.5661	36.9629	40.3048	54.2846	0.384	0.0089	81	4.74074	1.3565
AD(preop.)	ADpre0	R	F	58	36.677	38.1574	32.261	47.8831	35.0814	14.928	54.0383	0.315488	0.00611086	77	4.09725	1.03067
	ADpre1	R	F	59	30.4059	32.6591	34.4439	82.5632	40.5563	30.9041	45.9204	0.290369	0.0055342	84	3.45678	0.784325
	ADpre2	L	F	67	13.8131	23.6195	6.46544	65.7852	37.999	31.3939	58.8901	0.330055	0.00599535	87	3.80906	0.798505
	ADpre3	L	F	75	19.0619	15.8906	16.853	59.1906	23.1387	11.3173	42.5677	0.259457	0.00396691	78	3.32637	0.652024
	ADpre4	L	F	66	32.6605	38.3394	30.2177	58.2502	31.353	16.0061	67.2632	0.317525	0.00609251	77	4.1237	1.02758
	ADpre5	L	M	78	31.2482	39.4564	23.7879	53.9015	25.2953	15.3221	34.1156	0.257021	0.00480177	85	3.02377	0.664605
	ADpre6	L	M	61	24.2333	32.4407	13.621	70.0555	27.4522	24.5101	65.6906	0.29618	0.00403155	85	3.48447	0.558
	ADpre7	R	F	73	24.6877	29.9979	23.9419	40.7373	20.5893	24.5375	41.229	0.288924	0.00377838	84	3.43957	0.535485
	ADpre8	R	F	80	19.016	19.2396	17.2988	80.3991	56.1381	20.5335	43.0986	0.278453	0.00481921	80	3.48066	0.753001
	ADpre9	L	F	69	14.2695	18.495	21.5369	59.6641	29.4598	17.4813	92.475	0.334399	0.00666858	82	4.07804	0.991758
	ADpre10	R	M	67	21.7272	23.9727	21.6033	55.5517	28.0005	9.96255	66.7132	0.279079	0.00437165	88	3.17135	0.564521
	ADpre11	R	F	61	29.0332	25.8177	14.7836	64.6453	40.6182	15.1172	54.7313	0.29419	0.00359396	85	3.46106	0.497434
	ADpre12	R	F	62	18.0911	23.5889	11.4061	56.9392	34.9588	21.9582	24.2084	0.223074	0.00336096	83	2.68764	0.487874
	ADpre13	L	F	76	22.4827	45.0384	23.9989	39.7817	22.7907	15.2093	62.1372	0.374487	0.00555581	90	4.16097	0.685903
AD(1 year)	AD1Y0	R	F	60	13.9415	20.9735	19.2727	59.9396	29.8246	15.4236	57.4108	0.230105	0.00246279	77	2.98838	0.41538
	AD1Y1	R	F	54	15.9136	25.8938	21.7367	66.8832	38.3613	22.7311	74.6717	0.301227	0.00490385	84	3.58603	0.694991
	AD1Y2	L	F	59	10.2713	16.1239	7.03679	97.6635	43.855	36.5462	70.4053	0.291125	0.00527685	87	3.35979	0.702809
	AD1Y3	L	F	60	14.5332	27.8369	8.79102	62.2069	34.7233	27.0511	28.2984	0.319458	0.00544382	78	4.09561	0.894776
	AD1Y4	L	F	68	14.5335	25.0134	13.2659	73.2949	19.5897	30.6105	66.6744	0.39686	0.00774918	77	5.15402	1.307
	AD1Y5	L	M	76	14.5847	16.7465	6.47939	57.3877	19.8376	12.6206	44.6016	0.217163	0.00220557	85	2.55486	0.305269
	AD1Y6	L	M	67	13.7819	17.6924	10.5786	64.8402	25.258	14.5686	66.7013	0.337509	0.00591426	85	3.9707	0.818583
	AD1Y7	R	F	79	13.5455	23.3947	27.3352	49.3546	18.6278	33.4777	19.4976	0.252013	0.00370441	84	3.00015	0.525001
	AD1Y8	R	F	62	10.8536	25.0885	21.5152	82.6186	66.789	31.8272	23.1523	0.260936	0.00377962	80	3.2617	0.590566
	AD1Y9	L	F	74	10.7494	20.8961	15.2189	57.8235	31.8163	28.4883	56.6029	0.423192	0.00933454	82	5.16087	1.38824
	AD1Y10	R	M	81	14.1137	13.9052	21.408	60.6518	25.8486	19.8991	68.4523	0.232649	0.00305586	88	2.64374	0.39461
	AD1Y11	R	F	70	12.5586	22.3987	11.5479	80.6996	40.5284	23.1802	62.0284	0.232649	0.00305586	85	2.73704	0.422957
	AD1Y12	R	F	68	18.1256	26.7704	12.1823	65.9776	29.3507	24.2729	32.4512	0.287109	0.00482643	83	3.45915	0.7006
	AD1Y13	L	F	62	9.22304	28.0584	21.9986	49.7745	20.2272	14.004	53.2125	0.35201	0.00719839	90	3.91122	0.888691
TS(preop.)	TSpre0	R	F	65	27.2107	39.3064	36.5914	60.1367	35.609	20.1181	61.1528	0.301746	0.00490164	80	3.77183	0.765881
	TSpre1	L	F	75	19.37	20.7328	14.8209	79.3381	32.682	25.0816	29.5891	0.244911	0.00372451	75	3.26549	0.662135
	TSpre2	L	F	74	19.4202	25.2505	24.1064	38.4704	34.0115	24.8324	37.5557	0.235669	0.00355189	75	3.14225	0.631447
	TSpre3	R	F	83	15.652	29.1285	14.333	60.9682	35.3534	11.8734	47.3162	0.295795	0.003956	75	3.94393	0.703288
	TSpre4	R	F	77	16.3887	31.7776	19.5663	55.1347	30.3153	15.7775	50.9775	0.338382	0.00544777	79	4.28332	0.872901
	TSpre5	R	F	73	30.4756	35.1242	23.5584	75.5368	39.1211	27.0098	49.042	0.359787	0.00727626	78	4.61265	1.19597
	TSpre6	R	F	83	25.4967	39.0309	22.0666	48.5961	30.0893	14.8222	62.7941	0.328466	0.00471324	82	4.00569	0.700958
	TSpre7	L	F	62	20.6416	18.6363	13.4939	92.8202	27.239	34.7287	56.7733	0.279051	0.00444839	80	3.48814	0.695061
	TSpre8	R	F	75	17.0173	19.2294	7.76821	64.5575	31.0512	33.1092	55.9681	0.239815	0.00323604	75	3.19753	0.575296
TS(1 year)	TS1Y0	R	F	63	16.4805	36.1869	9.78695	70.5686	28.9975	26.7996	47.7045	0.326271	0.0065222	80	4.07839	1.01909
	TS1Y1	L	F	66	22.4065	25.7676	18.5871	77.2893	31.9826	24.3835	65.6707	0.268749	0.00429144	75	3.58332	0.762922
	TS1Y2	L	F	76	18.1538	23.6282	16.5214	46.8615	31.4565	35.0691	49.0628	0.31651	0.00680116	75	4.22014	1.2091
	TS1Y3	R	F	75	15.664	26.4857	18.523	53.3236	36.0297	19.8876	55.4876	0.328543	0.00598599	75	4.38057	1.06418
	TS1Y4	R	F	84	22.3081	36.8051	14.2707	57.7737	22.7005	17.8356	59.191	0.36445	0.00633891	79	4.61329	1.01569
	TS1Y5	R	F	78	37.3634	37.1862	25.3174	81.6918	28.1152	28.7365	52.8673	0.398406	0.00760265	78	5.10777	1.24961
	TS1Y6	R	F	74	24.6	22.6	18.3	55.9	30.2	26.3	70.5	0.317998	0.00454444	82	3.87803	0.675854
	TS1Y7	L	F	84	22.4	25.8	18.6	77.3	32	24.4	65.7	0.24826	0.00370366	80	3.10325	0.578697
	TS1Y8	R	F	63	23.585	19.4123	13.8767	69.5435	37.1849	22.4466	52.1349	0.217214	0.00303577	75	2.89618	0.539692
